# Supplementary material for: Returning a Shelter Dog: The Role of Owner Expectations and Dog Behavior
Source: Animals (Basel). 2022 Apr 19;12(9):1053. doi: 10.3390/ani12091053 (PMC9100056; doi:10.3390/ani12091053)
Supplement: Supplementary file 1 [file animals-12-01053-s001.zip]

Archive with 1 entries (1 files):
- animals-1668498-supplementary.pdf
